# Supplementary material for: Exploring the Role of FICD, a New Potential Gene Involved in Borderline Intellectual Functioning, Psychological and Metabolic Disorders
Source: Genes (Basel). 2024 Dec 23;15(12):1655. doi: 10.3390/genes15121655 (PMC11727805; doi:10.3390/genes15121655)
Supplement: Supplementary file 1 [file genes-15-01655-s001.zip]

Archive with 1 entries (1 files):
- genes-3360920-supplementary.xlsx
