# Supplementary material for: Exploring the Role of FICD, a New Potential Gene Involved in Borderline Intellectual Functioning, Psychological and Metabolic Disorders
Source: Genes (Basel). 2024 Dec 23;15(12):1655. doi: 10.3390/genes15121655 (PMC11727805; doi:10.3390/genes15121655)
Supplement: Supplementary file 1 [file genes-15-01655-s001.zip › genes-3360920-supplementary.xlsx]

## Sheet: Sheet1
Supplementary Material:	List of the known genes associated with patient phenotypes, according to the HPO terms.
HPO terms:	Phenotype
HP_0006889	Intellectual disability, borderline
HP_0001513	Mild intellectual disability
HP_0000739	Anxiety
HP_0001256	Obesity
Gene name	Gene code	Chromosomic position	Inheritance		Legend
AASS	NM_005763.4	q31.32	AR		AT = Autosomal dominant
ABCA2	NM_001606.5	q34.3	AR		AR = Autosomal recessive
ABCA4	NM_000350.3	p22.1	AR | AD		DI = Digenic
ABCB4	NM_000443.4	q21.12	AR | SD | AD		DR = Digenic recessive
ABCC8	NM_000352.6	p15.1	AR | SD | AD		Mi = Mitochondrial
ABCC9	NM_020297.4	p12.1	AD | AR		SD = Semi dominant
ABHD5	NM_016006.6	p21.33	AR		Smu = Somatic mutation
ACADVL	NM_000018.4	p13.1	AR		SMo = Somatic mosaicism
ACAT1	NM_000019.4	q22.3	AR		XL = X-Linked
ACOX2	NM_003500.4	p14.3	AR		XLD = X-Linked dominant
ACP5	NM_001611.5	p13.2	AR		XLR = X-Linked recessive
ACSL4	NM_001318510.2	q23	XL | XLD | XLR		YL = Y-Linked
ACTB	NM_001101.5	p22.1	AD
ACVR1	NM_001111067.4	q24.1	AD
ADAMTS10	NM_030957.4	p13.2
AR	NM_139057.4	q26.3	AR
ADAMTSL2	NM_014694.4	q34.2	AR
ADAR	NM_001111.5	q21.3	AD | AR
ADAR	NM_001111.5	q21.3	AD | AR
ADCY3	NM_004036.5	p23.3	AR
ADCY5	NM_183357.3	q21.1	AD | AR
ADGRV1	NM_032119.4	q14.3	DI | AR | AD
ADNP	NM_001282531.3	q13.13	AD
ADRB3	NM_000025.3	p11.23
AFF4	NM_014423.4	q31.1	AD
AFG3L2	NM_006796.3	p11.21	AR | AD | SD
AGBL5	NM_021831.6	p23.3	AR
AGL	NM_000642.3	p21.2	AR
AGRP	NM_001138.2	q22.1
AHI1	NM_001134831.2	q23.3	AR
AHR	NM_001621.5	p21.1	AR
AIP	NM_003977.4	q13.2	AD | SMu
AKT1	NM_001382430.1	q32.33	SMo | AD
AKT2	NM_001626.6	q13.2	AD
ALAD	NM_000031.6	q32	AR
ALB	NM_000477.7	q13.3	AR | AD
ALDH4A1	NM_003748.4	p36.13	AR
ALDH5A1	NM_001080.3	p22.3	AR
ALG1	NM_019109.5	p13.3	AR
ALG14	NM_144988.4	p21.3	AR
ALMS1	NM_001378454.1	p13.1	AR
ALOX12B	NM_001139.3	p13.1	AR
ALOXE3	NM_021628.3	p13.1	AR
ALX4	NM_021926.4	p11.2	AR | AD
AMER1	NM_152424.4	q11.2	XL | XLD
AMFR	NM_001144.6	q12.2	AR
ANG	NM_001097577.3	q11.2	AD
ANK3	NM_020987.5	q21.2	AR | AD
ANO10	NM_018075.5	p22.1	AR
ANOS1	NM_000216.4	p22.31	XL | XLR
ANXA11	NM_145868.2	q22.3	AD
AP1G1	NM_001128.6	q22.2	AR | AD
AP1S2	NM_001272071.2	p22.2	XL | XLR
AP1S3	NM_001039569.2	q36.1	AD
AP3B1	NM_003664.5	q14.1	AR
AP5Z1	NM_014855.3	p22.1	AR
APC	NM_000038.6	q22.2	AD
APC2	NM_005883.3	p13.3	AR
APOE	NM_000041.4	q13.32	AR | AD
APPL1	NM_012096.3	p14.3	AD
AR	NM_000044.6	q12	XL | XLR
ARHGEF18	NM_001367823.1	p13.2	AR
ARID1B	NM_001374828.1	q25.3	AD
ARID2	NM_152641.4	q12	AD
ARL13B	NM_001174150.2	q11.1	AR
ARL2BP	NM_012106.4	q13	AR
ARL3	NM_004311.4	q24.32	AD | AR
ARL6	NM_001278293.3	q11.2	AR | DR
ARMC5	NM_001105247.2	p11.2	AD | SMu
ARNT2	NM_014862.4	q25.1	AR
ARPC4	NM_005718.5	p25.3	AD
ARSG	NM_001267727.2	q24.2	AR
ARVCF	NM_001670.3	q11.21	ARX
ASCC3	NM_006828.4	q16.3	AR
ASH1L	NM_018489.3	q22	AD
ATL1	NM_015915.5	q22.1	SD | AD
ATM	NM_000051.4	q22.3	AR | SMu | AD
ATP10A	NM_024490.3	q12
ATP13A2	NM_022089.4	p36.13	AR
ATP1A3	NM_152296.5	q13.2	AD
ATP2A2	NM_170665.4	q24.11	AD
ATP6AP1	NM_001183.6	q28	AR | XL | XLR
ATP6AP2	NM_005765.3	p11.4	XL | XLR | AR
ATP6V0C	NM_001694.4	p13.3	AD
ATP7B	NM_000053.4	q14.3	AR
ATP9A	NM_006045.3	q13.2	AR
ATRX	NM_000489.6	q21.1	XL | XLD | XLR
ATXN2	NM_001372574.1	q24.12	AD
B4GALNT1	NM_001478.5	q13.3	AR
BAP1	NM_004656.4	p21.1	AD
BAZ1B	NM_032408.4	q11.23
BBIP1	NM_001195305.3	q25.2	AR
BBS1	NM_024649.5	q13.2	AR | DR
BBS10	NM_024685.4	q21.2	AR
BBS12	NM_152618.3	q27	AR
BBS2	NM_031885.5	q12.2	AR
BBS4	NM_033028.5	q24.1	AR
BBS5	NM_152384.3	q31.1	AR
BBS7	NM_176824.3	q27	AR
BBS9	NM_198428.3	p14.3	AR
BCL11B	NM_138576.4	q32.2	AD
BCOR	NM_001123385.2	p11.4	XL | XLD
BDNF	NM_001709.5	p14.1
BEST1	NM_004183.4	q12.3	AR | AD
BIN1	NM_139343.3	q14.3	AR | SD | AD
BLK	NM_001715.3	p23.1	AD
BLM	NM_000057.4	q26.1	AR
BMPR1A	NM_004329.3	q23.2	AD
BPTF	NM_182641.4	q24.2	AD
BRAF	NM_004333.6	q34	AD
BRCA2	NM_000059.4	q13.1	AR | SMu | AD
BRD4	NM_001379291.1	p13.12	AD
BRF1	NM_001519.4	q32.33	AR
BRWD3	NM_153252.5	q21.1	XL | AD | XLR
BSCL2	NM_001122955.4	q12.3	AR | AD
BUD23	NM_017528.5	q11.23
C12orf57	NM_138425.4	p13.31	AR
CA4	NM_000717.5	q23.1	AD
CA8	NM_004056.6	q12.1	AR
CABP4	NM_145200.5	q13.2	AR
CACNA1A	NM_001127222.2	p13.2	AD
CACNA1H	NM_021098.3	p13.3	AD
CACNA1S	NM_000069.3	q32.1	AD | AR
CAMTA1	NM_015215.4	p36.31	AD
CANT1	NM_001159773.2	q25.3	AR
CAPRIN1	NM_005898.5	p13	AD
CARS	NM_001014437.3	p15.4	AR
CARTPT	NM_004291.4	q13.2
CASR	NM_000388.4	q21.1	AD | AR
CASZ1	NM_001079843.3	p36.22	AD
CBS	NM_000071.3	q22.3	AR
CC2D2A	NM_001378615.1	p15.32	AR
CCDC141	NM_173648.4	q31.2	AD
CCDC28B	NM_024296.5	p35.1	AR | DR
CCND1	NM_053056.3	q13.3	AD | SMu
CCNF	NM_001761.3	p13.3	AD
CDC42BPB	NM_006035.4	q32.32	AD
CDH11	NM_001797.4	q21	AR | AD
CDH2	NM_001792.5	q12.1	AD | AR
CDH23	NM_022124.6	q22.1	AR | DR | AD
CDHR1	NM_033100.4	q23.1	AR
CDK6	NM_001145306.2	q21.2	AR
CDKL5	NM_001323289.2	p22.13	XL | XLD
CDKN2A	NM_000077.5	p21.3	AD
CDON	NM_001378964.1	q24.2	AD
CEACAM3	NM_001815.5	q13.2
CEACAM6	NM_002483.7	q13.2
CEL	NM_001807.6	q34.2	AD
CELA2A	NM_033440.3	p36.21	AD
CENPJ	NM_018451.5	q12.12	AR
CEP164	NM_014956.5	q23.3	AR
CEP19	NM_032898.5	q29	AR
CEP290	NM_025114.4	q21.32	AR
CEP57	NM_014679.5	q21	AR
CEP78	NM_001330691.3	q21.2	AR
CERKL	NM_201548.5	q31.3	AR
CFAP410	NM_004928.3	q22.3	AR | SD
CFAP418
CFTR	NM_000492.4	q31.2
CHCHD10	NM_213720.3	q11.23	AD
CHD7	NM_017780.4	q12.1	AD
CHD8	NM_001170629.2	q11.2	AD
CHEK2	NM_007194.4	q12.1	AD
CHMP2B	NM_014043.4	p11.2	AD
CHRNA2	NM_000742.4	p21.2	AD
CHRNA4	NM_000744.7	q13.33	AD
CHRNA7	NM_000746.6	q13.3
CHRNB2	NM_000748.3	q21.3	AD
CIB2	NM_006383.4	q25.1	AR
CIC	NM_001386298.1	q13.2	AD
CIZ1	NM_001131016.2	q34.11
CLCA4	NM_012128.4	p22.3
CLCN3	NM_001829.4	q33	AD | AR
CLCN4	NM_001830.4	p22.2	XL | XLD | XLR
CLDN11	NM_005602.6	q26.2	AD
CLIP2	NM_003388.5	q11.23
CLN3	NM_001042432.2	p11.2	AR
CLRN1	NM_174878.3	q25.1	AR
CLTRN	NM_020665.6	p22.2
CNGA1	NM_001379270.1	p12	AR
CNGB1	NM_001297.5	q21	AR
CNNM2	NM_017649.5	q24.32	AR | SD | AD
CNTNAP2	NM_014141.6	q35	AR | AD
COA3	NM_001040431.3	q21.31	AR
COG1	NM_018714.3	q25.1	AR
COG5	NM_006348.5	q22.3	AR
COL10A1	NM_000493.4	q22.1	AD
COL7A1	NM_000094.4	p21.31	AR | AD
COMT	NM_000754.4	q11.21	AD
COPB1	NM_001144061.2	p15.2	AR
COQ2	NM_001358921.2	q21.23	AR | AD
CPE	NM_001873.4	q32.3	AR
CPLX1	NM_006651.4	p16.3	AR
CPOX	NM_000097.7	q11.2	AR | AD | SD
CRB1	NM_201253.3	q31.3	AD | AR
CRBN	NM_016302.4	p26.2	AR
CREBBP	NM_004380.3	p13.3	AD
CRH	NM_000756.4	q13.1	AD
CRX	NM_000554.6	q13.33	AR | SD | AD
CSTB	NM_000100.4	q22.3	AR | AD
CSTF2	NM_001325.3	q22.1	XLR
CTCF	NM_006565.4	q22.1	AD
CTDP1	NM_004715.5	q23	AR
CTNNB1	NM_001904.4	p22.1	AD
CTSH	NM_004390.5	q25.1
CUL3	NM_003590.5	q36.2	AD
CUL4B	NM_001079872.2	q24	XL | XLR
CWF19L1	NM_018294.6	q24.31	AR
CYP19A1	NM_000103.4	q21.2	AR | AD
CYP7A1	NM_000780.4	q12.1
DAG1	NM_004393.6	p21.31	AR
DAO	NM_001917.5	q24.11	AD
DARS	NM_001349.4	q21.3	AR
DCC	NM_005215.4	q21.2	AD | AR
DCDC2	NM_016356.5	p22.3	AR
DCTN1	NM_004082.5	p13.1	AD | AR
DCTN4	NM_016221.4	q33.1
DDB1	NM_001923.5	q12.2	AD
DDX6	NM_004397.6	q23.3	AD
DEAF1	NM_021008.4	p15.5	AD | AR | SD
DENND5A	NM_015213.4	p15.4	AR | AD
DEPDC5	NM_001242896.3	q12.2	AD | AR
DHDDS	NM_205861.3	p36.11	AR | AD
DHX38	NM_014003.4	q22.2	AR
DISP1	NM_001377229.1	q41
DLAT	NM_001931.5	q23.1	AR
DLK1	NM_003836.7	q32.2
DLL1	NM_005618.4	q27	AD
DLST	NM_001933.5	q24.3	AD
DMD	NM_004006.3	p21.2	XL | XLR
DMPK	NM_004409.5	q13.32	AD
DNAJC12	NM_021800.3	q21.3	AR
DNAJC19	NM_145261.4	q26.33	AR
DNAJC21	NM_001012339.3	p13.2	AR
DNAJC3	NM_006260.5	q32.1	AR
DNAJC30	NM_032317.3	q11.23	AR
DNAJC6	NM_001256864.2	p31.3	AR
DNAL4	NM_005740.3	q13.1	AR
DNMT3A	NM_022552.5	p23.3	AD
DONSON	NM_017613.4	q22.11	AR
DPH1	NM_001383.6	p13.3	AR
DPH2	NM_001384.5	p34.1	AR
DPYD	NM_000110.4	p21.3	AR
DRD2	NM_000795.4	q23.2
DSTYK	NM_015375.3	q32.1	AD | AR
DUSP6	NM_001946.4	q21.33	AD
DYM	NM_001353214.3	q21.1	AR
DYRK1A	NM_001347721.2	q22.13	AD
DYRK1B	NM_004714.3	q13.2	AD
EBF3	NM_001375380.1	q26.3	AD
EDC3	NM_025083.5	q24.1	AR
EDNRA	NM_001957.4	q31.22	AD
EFHC1	NM_018100.4	p12.2	AD
EHMT1	NM_024757.5	q34.3	AD
EIF2AK1	NM_014413.4	p22.1	AD
EIF2B4	NM_001034116.2	p23.3	AR
EIF2S3	NM_001415.4	p22.11	XL | AD | XLR
EIF4A2	NM_001967.4	q27.3	AR | AD
EIF4H	NM_022170.2	q11.23
ELN	NM_000501.4	q11.23	AD
EMC10	NM_206538.4	q13.33	AR
EMD	NM_000117.3	q28	XLR | XL
ENPP1	NM_006208.3	q23.2	AR | AD
ENTPD1	NM_001776.6	q24.1	AR
EP300	NM_001429.4	q13.2	AD
EPAS1	NM_001430.5	p21	AD
EPCAM	NM_002354.3	p21	AR | Mi | AD
ERBB4	NM_005235.3	q34	AD
ERCC4	NM_005236.3	p13.12	AR
ERCC6	NM_000124.4	q11.23	AR | AD | SMu
ERCC8	NM_000082.4	q12.1	AR
ERMARD	NM_018341.3	q27	AD
ESPN	NM_031475.3	p36.31	AR | AD
EXOC6B	NM_015189.3	p13.2	AR
EXOSC2	NM_014285.7	q34.12	AR
EXT2	NM_207122.2	p11.2	AD | AR
EYA1	NM_000503.6	q13.3	AD
EYS	NM_001142800.2	q12	AR
EZH2	NM_004456.5	q36.1	AD
FA2H	NM_024306.5	q23.1	AR
FAM161A	NM_001201543.2	p15	AR
FAT4	NM_001291303.3	q28.1	AR
FBN1	NM_000138.5	q21.1	AR | AD
FBXO11	NM_001190274.2	p16.3	AD
FEZF1	NM_001024613.4	q31.32	AR
FGD1	NM_004463.3	p11.22	XL | XLR
FGF13	NM_004114.5	q26.3	XL | XLD | XLR
FGF14	NM_004115.4	q33.1	AD
FGF17	NM_003867.4	p21.3	AD
FGF8	NM_033163.5	q24.32	AD
FGFR1	NM_023110.3	p11.23	AD | SMo
FGFR2	NM_000141.5	q26.13	AD | Mi
FGFR3	NM_000142.5	p16.3	AD | AR | SD
FH	NM_000143.4	q43	AD | AR
FHL1	NM_001159699.2	q26.3	XL | XLR | XLD | AD
FIBP	NM_004214.5	q13.1	AR
FIG4	NM_014845.6	q21	AR | AD
FKBP6	NM_003602.5	q11.23	AR
FKRP	NM_024301.5	q13.32	AR
FLCN	NM_144997.7	p11.2	AD
FLII	NM_002018.4	p11.2	AR
FLNA	NM_001110556.2	q28	XL | XLD | XLR
FLRT3	NM_198391.3	p12.1	AD
FLT4	NM_182925.5	q35.3	AD
FMO3	NM_001002294.3	q24.3	AR
FMR1	NM_002024.6	q27.3	XL | XLD | XLR
FOXH1	NM_003923.3	q24.3
FOXP1	NM_001349338.3	p13	AD
FREM1	NM_001379081.2	p22.3	AR | AD
FRMD5	NM_032892.5	q15.3	AD
FSCN2	NM_012418.4	q25.3
FTSJ1	NM_012280.4	p11.23	XL | XLR
FUS	NM_004960.4	p11.2	AD
FXN	NM_000144.5	q21.11	AR
FXR1	NM_005087.4	q26.33	AR
FZD4	NM_012193.4	q14.2	AD
GABBR2	NM_005458.8	q22.33	AD
GABRA1	NM_001127644.2	q34	AD
GABRA3	NM_000808.4	q28	XL
GABRB3	NM_000814.6	q12	AD
GABRD	NM_000815.5	p36.33	AD
GABRG2	NM_198904.4	q34	AD
GALT	NM_000155.4	p13.3	AR
GAS1	NM_002048.3	q21.33
GATA4	NM_001308093.3	p23.1	AD
GBA2	NM_020944.3	p13.3	AR
GCH1	NM_000161.3	q22.2	AR | AD | SD
GCK	NM_000162.5	p13	AD | AR
GCLC	NM_001498.4	p12.1	AR
GDI1	NM_001493.3	q28	XL | XLD | XLR
GHR	NM_000163.5	p13.1	AR | AD
GHRL	NM_016362.5	p25.3
GJA5	NM_181703.4	q21.2	AD
GJA8	NM_005267.5	q21.2	AD
GLA	NM_000169.3	q22.1	XL | Mi | AD | XLR
GLB1	NM_000404.4	p22.3	AR
GLE1	NM_001003722.2	q34.11	AR | AD
GLI2	NM_001374353.1	q14.2	AD
GLI3	NM_000168.6	p14.1	AD
GLIS3	NM_001042413.2	p24.2	AR
GLRA2	NM_002063.4	p22.2	XL
GLT8D1	NM_018446.4	p21.1
GM2A	NM_000405.5	q33.1	AR
GMPPB	NM_021971.4	p21.31	AR
GNA11	NM_002067.5	p13.3	AD
GNAI1	NM_002069.6	q21.11	AD
GNAS	NM_000516.7	q13.32	Mi | AD | SMo | SMu
GNAS-AS1	NR_002785.2	q13.32	AD
GNB1	NM_002074.5	p36.33	AD
GNE	NM_005476.7	p13.3	AD | AR
GNPTG	NM_032520.5	p13.3	AR
GNRH1	NM_001083111.2	p21.2	AR
GNRHR	NM_000406.3	q13.2	AR
GORAB	NM_152281.3	q24.2	AR
GP1BB	NM_000407.5	q11.21	AR
GPAA1	NM_003801.4	q24.3	AR
GPR101	NM_054021.2	q26.3	XL
GPSM2	NM_013296.5	p13.3	AR
GRIA3	NM_007325.5	q25	XL | XLR
GRIK2	NM_021956.5	q16.3	AR | AD
GRIN1	NM_007327.4	q34.3	AR | AD
GRIN2A	NM_001134407.3	p13.2	AD
GRN	NM_002087.4	q21.31	AR | AD
GSTM3	NM_000849.5	p13.3
GTF2I	NM_032999.4	q11.23
GTF2IRD1	NM_005685.4	q11.23
GTF2IRD2	NM_173537.5	q11.23
GTPBP3	NM_032620.4	p13.11	AR
GUCA1B	NM_002098.6	p21.1	AD
H19	NR_002196.2	p15.5	AD
H6PD	NM_004285.4	p36.22	AR
HACE1	NM_020771.4	q16.3	AR
HCN1	NM_021072.4	p12	AD
HCN4	NM_005477.3	q24.1	AD
HCRT	NM_001524.1	q21.2	AD
HDAC4	NM_001378414.1	q37.3	AD
HDAC6	NM_006044.4	p11.23	XL | XLD
HDAC8	NM_018486.3	q13.1	XLD | XL | XLR
HEATR3	NM_182922.4	q12.1	AR
HECTD4	NM_001388303.1	q24.13	AR
HEPACAM	NM_152722.5	q24.2	AR | AD
HERC2	NM_004667.6	q13.1	AR
HESX1	NM_003865.3	p14.3	AR | AD
HEXB	NM_000521.4	q13.3	AR
HFE	NM_000410.4	p22.2	AR
HGSNAT	NM_152419.3	p11.21	AR
HINT1	NM_005340.7	q23.3	AR
HIRA	NM_003325.4	q11.21
HIST1H1E	NM_005321.3	p22.2	AD
HIVEP2	NM_006734.4	q24.2	AD
HLA-DQA1	NM_002122.5	p21.32	Mu | AR
HLA-DQB1	NM_002123.5	p21.32	Mu | AR | AD
HLA-DRB1	NM_002124.4	p21.32	AD | Mu
HMBS	NM_000190.4	q23.3	SD | AD | AR
HMGA2	NM_003483.6	q14.3	AD
HMGCL	NM_000191.3	p36.11	AR
HMOX1	NM_002133.3	q12.3	AR
HNF1A	NM_000545.8	q24.31	AD | AR
HNF4A	NM_175914.4	q13.12	AD
HNRNPA1	NM_031157.4	q13.13	AD
HNRNPC	NM_004500.4	q11.2	AD
HNRNPH2	NM_019597.5	q22.1	XL | XLD
HPD	NM_002150.3	q24.31	AR | AD
HPRT1	NM_000194.3	q26.2	XL | XLR
HS6ST1	NM_004807.3	q14.3	AD
HSD11B1	NM_005525.4	q32.2	AD
HSD17B4	NM_000414.4	q23.1	AR
HSPG2	NM_005529.7	p36.12	AR
HTR2A	NM_000621.5	q14.2	Mu | AD
HTRA1	NM_002775.5	q26.13	AR | AD
HTRA2	NM_013247.5	p13.1	AR
HTT	NM_002111.8	p16.3	AD | AR
IDH3A	NM_005530.3	q25.1	AR
IDH3B	NM_006899.5	p13	AR
IER3IP1	NM_016097.5	q21.1	AR
IFNG	NM_000619.3	q15	AR | AD
IFT140	NM_014714.4	p13.3	AR | AD
IFT172	NM_015662.3	p23.3	AR
IFT27	NM_001177701.3	q12.3	AR
IFT74	NM_025103.4	p21.2	AR
IFT88	NM_006531.5	q12.11
IGF1	NM_000618.5	q23.2	AR
IGF1R	NM_000875.5	q26.3	AR | AD
IGF2	NM_000612.6	p15.5	AD
IGFALS	NM_004970.3	p13.3	AR
IL17RD	NM_017563.5	p14.3	DI | AR | AD
IL36RN	NM_012275.3	q13	AR
IMPDH1	NM_000883.4	q32.1	AD
IMPDH2	NM_000884.3	p21.31
IMPG1	NM_001563.4	q14.1	AR | AD
IMPG2	NM_016247.4	q12.3	AD | AR
INPP5E	NM_019892.6	q34.3	AR
INS	NM_000207.3	p15.5	AD | AR
INTS11	NM_017871.6	p36.33	AR
IPW	NR_023915.1	q11.2
IQSEC2	NM_001111125.3	p11.22	XL | XLD
ITPR1	NM_001378452.1	p26.1	AD | AR
JAG1	NM_000214.3	p12.2	AD
JAG2	NM_002226.5	q32.33	AR
JMJD1C	NM_032776.3	q21.3
JPH3	NM_020655.4	q24.2	AD
JRK	NM_003724.4	q24.3
KANSL1	NM_015443.4	q21.31	AD
KCNAB2	NM_001199862.2	p36.31
KCNC3	NM_004977.3	q13.33	AD
KCNJ11	NM_000525.4	p15.1	AD | AR
KCNJ18		p11.2	AD
KCNJ8	NM_004982.4	p12.1	AD
KCNMA1	NM_001161352.2	q22.3	AR | AD
KCNN2	NM_021614.4	q22.3	AD
KCNN4	NM_002250.3	q13.31	AD
KCNQ1OT1	NR_002728.3	p15.5	AD
KCNT1	NM_020822.3	q34.3	AD
KCTD17	NM_001282684.1	q12.3	AD
KDM1A	NM_001009999.3	p36.12	AD
KDM6A	NM_001291415.2	p11.3	XL | XLD
KIAA1549	NM_001164665.2	q34	AR
KIDINS220	NM_020738.4	p25.1	AD | AR
KIF11	NM_004523.4	q23.33	AD
KIF1B	NM_001365951.3	p36.22	AD | SMu
KIF1C	NM_006612.6	p13.2	AR
KISS1	NM_002256.4	q32.1	AR
KISS1R	NM_032551.5	p13.3	AR | AD
KIZ	NM_018474.6	p11.23	AR
KLF11	NM_003597.5	p25.1	AD
KLF13	NM_015995.4	q13.3	AD
KLHL7	NM_001031710.3	p15.3	AR | AD
KMT2A	NM_001197104.2	q23.3	AD
KMT2B	NM_014727.3	q13.12	AD
KMT2D	NM_003482.4	q13.12	AD
KMT2E	NM_182931.3	q22.3	AD
KPTN	NM_007059.4	q13.32	AR
KRAS	NM_004985.5	p12.1	AD
L1CAM	NM_001278116.2	q28	XL | XLR
LARP7	NM_016648.4	q25	AR
LARS2	NM_015340.4	p21.31	AR
LAS1L	NM_031206.7	q12	XL | XLR
LEMD3	NM_014319.5	q14.3	AD
LEP	NM_000230.3	q32.1	AR
LEPR	NM_002303.6	p31.3	AR
LGI3	NM_139278.4	p21.3	AR
LIMK1	NM_002314.4	q11.23
LIPE	NM_005357.4	q13.2	AR
LMNA	NM_170707.4	q22	AD | SD | AR
LRAT	NM_004744.5	q32.1	AR
LRP5	NM_002335.4	q13.2	AR | SD | AD
LRRK2	NM_198578.4	q12	AD
LTBP2	NM_000428.3	q24.3	AR
LUZP1	NM_033631.4	p36.12
LZTFL1	NM_020347.4	p21.31	AR
MAGEL2	NM_019066.5	q11.2	AD
MAK	NM_001242957.3	p24.2	AR
MAMLD1	NM_005491.4	q28	XL | XLR
MAN1B1	NM_016219.5	q34.3	AR
MAN2B1	NM_000528.4	p13.2	AR
MAP3K7	NM_145331.3	q15	AD
MAPK1	NM_002745.5	q11.21	AD
MAPK8IP3	NM_001318852.2	p13.3	AD
MAPT	NM_001377265.1	q21.31	AR | AD
MARS	NM_004990.4	q13.3	AD | AR
MARS2	NM_138395.4	q33.1	AR
MASP1	NM_139125.4	q27.3	AR
MATR3	NM_018834.6	q31.2	AD
MAX	NM_002382.5	q23.3	AD
MBD5	NM_001378120.1	q23.1	AD
MC4R	NM_005912.3	q21.32	AR | AD
MCM3AP	NM_003906.5	q22.3	AR
MDH2	NM_005918.4	q11.23	AR
MECOM	NM_004991.4	q26.2	AD
MECP2	NM_001110792.2	q28	XL | XLD | XLR
MED12	NM_005120.3	q13.1	XL | XLR | XLD
MED12L	NM_053002.5	q25.1	AD
MEF2A	NM_001319206.2	q26.3	AD
MEFV	NM_000243.3	p13.3	AR | AD
MEG3	NR_033359.1	q32.2
MEGF8	NM_001271938.2	q13.2	AR
MEN1	NM_001370259.2	q13.1	AD
MERTK	NM_006343.3	q13	AR
METTL23	NM_001080510.5	q25.1	AR
METTL27	NM_152559.3	q11.23
MGP	NM_000900.5	p12.3	AR
MIA3	NM_198551.4	q41	AR
MID1	NM_000381.4	p22.2	XL | XLR
MIF	NM_002415.2	q11.23
MIR17HG	NR_027350.1	q31.3	AD
MKKS	NM_170784.3	p12.2	AR
MKRN3	NM_005664.4	q11.2	AD
MKS1	NM_017777.4	q22	AR
MLC1	NM_015166.4	q13.33	AR
MLH1	NM_000249.4	p22.2	AR | AD
MLXIPL	NM_032951.3	q11.23
MMP1	NM_002421.4	q22.2	AR
MMP23B	NM_006983.2	p36.33
MOG	NM_206809.4	p22.1	AD
MSH2	NM_000251.3	p21	AD | AR
MSH6	NM_000179.3	p16.3	AD | AR | SMu
MSMO1	NM_006745.5	q32.3	AR
MSTO1	NM_018116.4	q22	AR | AD
MTFMT	NM_139242.4	q22.31	AR
MTHFD1	NM_005956.4	q23.3	AR
MTRFR
MTSS2	NM_138383.3	q22.1	AD
MUTYH	NM_001048174.2	p34.1	AR | AD
MYCN	NM_005378.6	p24.3	AD
MYO7A	NM_000260.4	q13.5	AR | AD
MYT1L	NM_001303052.2	p25.3	AD
NAGA	NM_000262.3	q13.2	AR
NAGS	NM_153006.3	q21.31	AR
NARS2	NM_024678.6	q14.1	AR
NCF1	NM_000265.6	q11.23	AR
NDN	NM_002487.3	q11.2
NDNF	NM_024574.4	q27	AD
NDP	NM_000266.4	p11.3	XL | XLR | XLD
NEFH	NM_021076.4	q12.2	AD | AR
NEK1	NM_001199397.3	q33	AR | DR | AD
NEK2	NM_002497.4	q32.3	AR
NEUROD1	NM_002500.5	q31.3	AR | AD
NEXMIF	NM_001008537.3	q13.3	XL | XLD
NF1	NM_001042492.3	q11.2	AD | SMu
NF2	NM_000268.4	q12.2	AD
NFASC	NM_001005388.3	q32.1	AR
NFE2L2	NM_006164.5	q31.2	AD
NFIB	NM_001190737.2	p23	AD
NFIX	NM_001365902.3	p13.2	AD
NGF	NM_002506.3	p13.2	AR
NHLH2	NM_005599.3	p13.1	AR
NIN	NM_020921.4	q22.1	AR
NIPBL	NM_133433.4	p13.2	AD
NKAP	NM_024528.4	q24	XL | XLR
NKX2-1	NM_001079668.3	q13.3	AD
NLGN4X	NM_181332.3	p22.32	XL
NODAL	NM_018055.5	q22.1	AD
NONO	NM_007363.5	q13.1	XL | XLR
NOTCH3	NM_000435.3	p13.12	AD
NPAP1	NM_018958.3	q11.2
NPHP1	NM_001128178.3	q13	AR
NR0B2	NM_021969.3	p36.11
NR2E3	NM_014249.4	q23	AR | AD
NR3C1	NM_000176.3	q31.3	AD
NR4A2	NM_006186.4	q24.1	AD
NRAS	NM_002524.5	p13.2	AD
NRL	NM_001354768.3	q11.2	AR | AD
NSD1	NM_022455.5	q35.2	AD
NSD2	NM_001042424.3	p16.3	AD
NSDHL	NM_015922.3	q28	XL | XLR | XLD
NSMF	NM_001130969.3	q34.3	AD
NTN1	NM_004822.3	p13.1	AD
NTNG1	NM_001113226.3	p13.3	AD
NTRK1	NM_002529.4	q23.1	AR
NTRK2	NM_006180.6	q21.33	AD
NUDT2	NM_001161.5	p13.3	AR
NUP54	NM_017426.4	q21.1	AR
NUP62	NM_016553.5	q13.33	AR
OCA2	NM_000275.3	q12	AR
OCRL	NM_000276.4	q25	XL | XLR
OFD1	NM_003611.3	p22.2	XL | XLD | XLR
OPTN	NM_001008212.2	p13	AR | SD | AD
ORC1	NM_004153.4	p32.3	AR
OTC	NM_000531.6	p11.4	XL | XLR
OTX2	NM_021728.4	q22.3	AD
P2RY11	NM_002566.5	p13.2
P4HTM	NM_177939.3	p21.31	AR
PAFAH1B1	NM_000430.4	p13.3	AD
PAH	NM_000277.3	q23.2	AR
PAK3	NM_002578.5	q23	XL | XLR
PARK7	NM_007262.5	p36.23	AR
PAX4	NM_001366110.1	q32.1	AD | AR
PAX6	NM_001368894.2	p13	AD
PCARE	NM_001029883.3	p23.2	AR
PCDH15	NM_001384140.1	q21.1	AR | DR
PCDH19	NM_001184880.2	q22.1	XL
PCNA	NM_182649.2	p13	AR
PCNT	NM_006031.6	q22.3	AR
PCSK1	NM_000439.5	q15	AR
PDE10A	NM_001385079.1	q27	AD | AR
PDE11A	NM_016953.4	q31.2	AD
PDE4D	NM_001104631.2	q11.2	AD
PDE6A	NM_000440.3	q32	AR
PDE6B	NM_000283.4	p16.3	AD | AR
PDE6G	NM_002602.4	q25.3	AR
PDGFB	NM_002608.4	q13.1	AD
PDGFRB	NM_002609.4	q32	AD
PDPN	NM_006474.5	p36.21
PDSS1	NM_014317.5	p12.1	AR
PDX1	NM_000209.4	q12.2	AR | AD
PDZD7	NM_001195263.2	q24.31	DI | AR
PEX10	NM_002617.4	p36.32	AR
PEX11B	NM_003846.3	q21.1	AR
PFN1	NM_005022.4	p13.2	AD
PGAP1	NM_024989.4	q33.1	AR
PGAP2	NM_014489.4	p15.4	AR
PGM2L1	NM_173582.6	q13.4	AR
PHF21A	NM_001352027.3	p11.2	AD
PHF6	NM_001015877.2	q26.2	XL | XLR
PHF8	NM_015107.3	p11.22	XL | XLR
PHIP	NM_017934.7	q14.1	AD
PHLDB1	NM_001144758.3	q23.3	AR
PIEZO2	NM_001378183.1	p11.22	AD | AR
PIGT	NM_015937.6	q13.12	AR | SMu | AD
PIK3CA	NM_006218.4	q26.32	SMo | AD
PIK3R1	NM_181523.3	q13.1	AD | AR
PINK1	NM_032409.3	p36.12	AR
PITRM1	NM_014889.4	p15.2	AR
PKDCC	NM_138370.3	p21	AR
PLCH1	NM_014996.4	q25.31	AR
PLP1	NM_000533.5	q22.2	XL | XLR
PMS1	NM_000534.5	q32.2	AD
PMS2	NM_000535.7	p22.1	AD | AR
PNKP	NM_007254.4	q13.33	AR
PNPLA2	NM_020376.4	p15.5	AR
PNPLA6	NM_001166114.2	p13.2	AR
PODXL	NM_001018111.3	q32.3
POGZ	NM_015100.4	q21.3	AD
POLA1	NM_001330360.2	p22.11	XL | XLR
POLD1	NM_002691.4	q13.33	AD | AR
POLE	NM_006231.4	q24.33	AR | AD
POLG	NM_002693.3	q26.1	AR | AD
POLG2	NM_007215.4	q23.3	AR | AD | SD
POLR3A	NM_007055.4	q22.3	AR
POLR3B	NM_018082.6	q23.3	AR | AD
POMC	NM_000939.4	p23.3	AR
POMGNT1	NM_017739.4	p34.1	AR
POMK	NM_032237.5	p11.21	AR
POMT1	NM_001077365.2	q34.13	AR
POMT2	NM_013382.7	q24.3	AR
PON1	NM_000446.7	q21.3
PON2	NM_000305.3	q21.3
PON3	NM_000940.3	q21.3
POU3F4	NM_000307.5	q21.1	XL | XLR
POU4F1	NM_006237.4	q31.1	AD
PPARG	NM_138711.6	p25.2	AD | SD
PPARGC1A	NM_013261.5	p15.2
PPM1D	NM_003620.4	q23.2	AD
PPOX	NM_001122764.3	q23.3	AR | SD | AD
PPP1CB	NM_002709.3	p23.2	AD
PPP2R2B	NM_181675.4	q32	AD
PQBP1	NM_001032382.2	p11.23	XL | XLR
PRCD	NM_001077620.3	q25.1	AR
PRDM16	NM_022114.4	p36.32	AD
PRKAR1A	NM_002734.5	q24.2	AD
PRKAR1B	NM_001164760.2	p22.3	AD
PRKCZ	NM_002744.6	p36.33
PRKN	NM_004562.3	q26	AR
PRMT7	NM_019023.5	q22.1	AR
PRNP	NM_000311.5	p13	AD
PROK2	NM_001126128.2	p13	AR | SD | AD
PROKR2	NM_144773.4	p12.3	AD
PROM1	NM_006017.3	p15.32	AD | AR
PRORP	NM_014672.4	q13.2	AR
PRPF3	NM_004698.4	q21.2	AD
PRPF31	NM_015629.4	q13.42	AD
PRPF4	NM_001244926.2	q32	AD
PRPF6	NM_012469.4	q13.33	AD
PRPF8	NM_006445.4	p13.3	AD
PRPH	NM_006262.4	q13.12	AR | AD
PRPH2	NM_000322.5	p21.1	DI | AR | SD | AD
PRPS1	NM_002764.4	q22.3	XL | XLR | XLD
PRRT2	NM_145239.3	p11.2	AD | AR
PSEN1	NM_000021.4	q24.2	AD
PSMB8	NM_148919.4	p21.32	AR
PSMD12	NM_002816.5	q24.2	AD
PTCH1	NM_000264.5	q22.32	AD
PTEN	NM_000314.8	q23.31	AD
PTPA	NM_178000.3	q34.11	AR
PTPN11	NM_002834.5	q24.13	AD
PTRHD1	NM_001013663.2	p23.3	AR
PURA	NM_005859.5	q31.2	AD
PWAR1	NR_022009.1	q11.2
PWRN1	NR_026646.1	q11.2
PYCR1	NM_006907.4	q25.3	AR
RAB23	NM_016277.5	p11.2	AR
RAB39B	NM_171998.4	q28	XL | XLR
RAB3GAP2	NM_012414.4	q41	AR
RAD21	NM_006265.3	q24.11	AD | AR
RAD51	NM_002875.5	q15.1	AD | SMu
RAF1	NM_002880.4	p25.2	AD
RAI1	NM_030665.4	p11.2	AD
RAP1B	NM_001010942.3	q15	AD
RARS	NM_002887.4	q34	AR
RBMX	NM_002139.4	q26.3	XLR | XL
RBP3	NM_002900.3	q11.22	AR
RBPJ	NM_015874.6	p15.2	AD
RCBTB1	NM_018191.4	q14.2	AR
RDH12	NM_152443.3	q24.1	AR | AD
RECQL4	NM_004260.4	q24.3	AR
REEP6	NM_138393.4	p13.3	AR
RERE	NM_001042681.2	p36.23	AD
RET	NM_020975.6	q11.21	AD
RFC2	NM_181471.3	q11.23
RFX7	NM_022841.7	q21.3	AD
RGR	NM_001012720.2	q23.1
RHO	NM_000539.3	q22.1	AR | SD | AD
RIMS2	NM_001348484.2	q22.3	AR
RLBP1	NM_000326.5	q26.1	AR | AD
RLIM	NM_016120.4	q13.2	XL | XLR
RNF125	NM_017831.4	q12.1	AD
RNF135	NM_032322.4	q11.2
RNPC3	NM_017619.4	p21.1	AR
RNU4ATAC	NR_023343.1	q14.2	AR
ROM1	NM_000327.4	q12.3	DI | AR | AD
RP1	NM_006269.2	q12.1	AR | AD | SD
RP1L1	NM_178857.6	p23.1	AD | AR
RP2	NM_006915.3	p11.23	XL
RP9	NM_203288.2	p14.3	AD
RPE65	NM_000329.3	p31.3	AR | AD
RPGR	NM_001034853.2	p11.4	XL | XLR
RPS20	NM_001023.4	q12.1	AD
RPS6KA3	NM_004586.3	p22.12	XL | XLD
RREB1	NM_001003699.4	p24.3
RRM2B	NM_015713.5	q22.3	AR | AD
RSPRY1	NM_133368.3	q13	AR
RTL1	NM_001134888.3	q32.2
RTN4IP1	NM_032730.5	q21	AR
RUBCN	NM_014687.4	q29	AR
RYR1	NM_000540.3	q13.2	AR | AD
SAG	NM_000541.5	q37.1	AR | AD
SARDH	NM_001134707.2	q34.2	AR
SATB1	NM_002971.6	p24.3	AD
SATB2	NM_001172509.2	q33.1	AD
SBDS	NM_016038.4	q11.21	AR
SCAF4	NM_020706.2	q22.11	AD | SD
SCAPER	NM_020843.4	q24.3	AR
SCLT1	NM_144643.4	q28.2
SCN1A	NM_001165963.4	q24.3	AD
SCN1B	NM_001037.5	q13.12	AD | AR
SCN2A	NM_001040142.2	q24.3	AD
SCN3A	NM_006922.4	q24.3	AD
SCN8A	NM_001330260.2	q13.13	AD
SCN9A	NM_001365536.1	q24.3	AD | AR
SCYL1	NM_020680.4	q13.1	AR
SDC3	NM_014654.4	p35.2
SDCCAG8	NM_006642.5	q43	AR
SDHA	NM_004168.4	p15.33	AD | AR
SDHAF2	NM_017841.4	q12.2	AD
SDHB	NM_003000.3	p36.13	Mi | AD | AR
SDHC	NM_003001.5	q23.3	AD
SDHD	NM_003002.4	q23.1	AD | AR
SEC24C	NM_198597.3	q22.2
SECISBP2
SELENOI	NM_033505.4	p23.3	AR
SEMA3A	NM_006080.3	q21.11	AD | AR
SEMA4A	NM_022367.4	q22	AR | AD
SERPINA1	NM_000295.5	q32.13	AR
SETBP1	NM_015559.3	q12.3	AD
SETD1A	NM_014712.3	p11.2	AD
SETD1B	NM_001353345.2	q24.31	AD
SETD2	NM_014159.7	p21.31	AD
SETD5	NM_001080517.3	p25.3	AD
SFXN4	NM_213649.2	q26.11	AR
SGCE	NM_003919.3	q21.3	AD
SH2B1	NM_001387430.1	p11.2	AD
SH3KBP1	NM_031892.3	p22.12	XLR | XL
SHH	NM_000193.4	q36.3	AD
SHOX	NM_000451.3	p22.33	XL | YL | XLD | XLR
SHQ1	NM_018130.3	p13	AR
SIM1	NM_005068.3	q16.3	AD
SIN3A	NM_001145358.2	q24.2	AD
SIN3B	NM_001297595.2	p13.11	AD
SIX3	NM_005413.4	p21	AD
SKI	NM_003036.4	p36.33	AD
SKIV2L	NM_006929.5	p21.33	AR
SLC10A7	NM_001029998.6	q31.22	AR
SLC11A1	NM_000578.4	q35
SLC12A6	NM_001365088.1	q14	AR | AD
SLC16A2	NM_006517.5	q13.2	XL | XLR
SLC18A2	NM_003054.6	q25.3	AR
SLC25A11	NM_003562.5	p13.2	AD
SLC25A24	NM_013386.5	p13.3	AD
SLC25A36	NM_001104647.3	q23	AR
SLC25A4	NM_001151.4	q35.1	AR | AD
SLC26A9	NM_052934.4	q32.1
SLC29A3	NM_018344.6	q22.1	AR
SLC2A1	NM_006516.4	p34.2	AR | AD
SLC2A3	NM_006931.3	p13.31
SLC35A3	NM_012243.3	p21.2	AR
SLC35C1	NM_018389.5	p11.2	AR
SLC45A1	NM_001080397.3	p36.23	AR
SLC4A10	NM_001178015.2	q24.2	AR
SLC6A14	NM_007231.5	q23
SLC6A19	NM_001003841.3	p15.33	AR
SLC6A4	NM_001045.6	q11.2	AD
SLC7A14	NM_020949.3	q26.2	AR
SLC7A6OS	NM_032178.3	q22.1	AR
SLC7A7	NM_003982.4	q11.2	AR
SLC9A3	NM_004174.4	p15.33	AR
SLITRK2	NM_032539.5	q27.3	XL
SMAD4	NM_005359.6	q21.2	AD
SMARCB1	NM_003073.5	q11.23	AD
SMARCE1	NM_003079.5	q21.2	AD
SMC1A	NM_006306.4	p11.22	XL | XLD
SMC3	NM_005445.4	q25.2	AD
SMC5	NM_015110.4	q21.12	AR
SMO	NM_005631.5	q32.1	SMo | AD | AR
SMS	NM_004595.5	p22.11	XL | XLR
SNCA	NM_000345.4	q22.1	AD
SNORD115-1	NR_001291.2	q11.2
SNORD116-1	NR_003316.1	q11.2
SNRNP200	NM_014014.5	q11.2	AD | AR
SNRPN	NM_003097.6	q11.2	AD
SOD1	NM_000454.5	q22.11	AR | AD
SOX10	NM_006941.4	q13.1	AD
SOX11	NM_003108.4	p25.2	AD
SOX2	NM_003106.4	q26.33	AD
SOX3	NM_005634.3	q27.1	XL | XLR | XLD
SOX5	NM_006940.6	p12.1	AD
SPART	NM_015087.5	q13.3	AR
SPATA7	NM_018418.5	q31.3	AR
SPECC1L	NM_015330.6	q11.23	AD
SPEG	NM_005876.5	q35	AR
SPEN	NM_015001.3	p36.21	AD
SPG11	NM_025137.4	q21.1	AR
SPRED2	NM_181784.3	p14	AR
SPRY4	NM_001127496.3	q31.3	AD
SPTBN1	NM_003128.3	p16.2	AD
SPTBN2	NM_006946.4	q13.2	AR | AD
SQSTM1	NM_003900.5	q35.3	AD | AR
SRCAP	NM_006662.3	p11.2	AD
SRP54	NM_003136.4	q13.2	AD
SRPX2	NM_014467.3	q22.1	XL
SRRM2	NM_016333.4	p13.3	AD
SRY	NM_003140.3	p11.31	YL | XL | XLD | XLR
STAC3	NM_145064.3	q13.3	AR
STAG2	NM_001042750.2	q25	XL | XLD | XLR
STIL	NM_001048166.1	p33	AR
STUB1	NM_005861.4	p13.3	AR | AD
STX16	NM_001001433.3	q13.32	AD
STX1A	NM_004603.4	q11.23	AD
STX1B	NM_052874.5	p11.2	AD
SUFU	NM_016169.4	q24.32	AR | SMu | AD
SUPT16H	NM_007192.4	q11.2	AD
SYN1	NM_006950.3	p11.23	XL | XLR
SYNE1	NM_182961.4	q25.1	AR | AD
SYNE2	NM_182914.3	q23.2	AD
SYNJ1	NM_203446.3	q22.11	AR
SYT1	NM_005639.3	q21.2	AD
TAC3	NM_013251.4	q13.3	AR
TACR3	NM_001059.3	q24	AR
TAF1	NM_004606.5	q13.1	XL | XLR
TAF13	NM_005645.4	p13.3	AR
TAF15	NM_139215.3	q12	AD
TAF4	NM_003185.4	q13.33	AD
TANC2	NM_025185.4	q23.2	AD
TARDBP	NM_007375.4	p36.22	AD
TBC1D24	NM_001199107.2	p13.3	AR | AD
TBC1D2B	NM_144572.2	q24.3	AR
TBC1D7	NM_016495.6	p24.1	AR
TBK1	NM_013254.4	q14.2	AD
TBL2	NM_012453.4	q11.23
TBX1	NM_001379200.1	q11.21	AD
TBX3	NM_005996.4	q24.21	AD
TCF12	NM_207037.2	q21.3	AD | AR
TCF20	NM_001378418.1	q13.2	AD
TDGF1	NM_003212.4	p21.31	AD
TERT	NM_198253.3	p15.33	AR | SD | AD | SMu
TET3	NM_001287491.2	p13.1	AR | SD | AD
TFAP2A	NM_001372066.1	p24.3	AD
TFAP2B	NM_003221.4	p12.3	AD
TFE3	NM_006521.6	p11.23	XL | XLD | AD
TGFB1	NM_000660.7	q13.2	AD | AR
TGFBR2	NM_003242.6	p24.1	AD
TGIF1	NM_003244.4	p11.31	AD
TH	NM_000360.4	p15.5	AR
THG1L	NM_017872.5	q33.3	AR | AD
THOC2	NM_001081550.2	q25	XL | XLR
TIMM8A	NM_004085.4	q22.1	XL | XLR
TKT	NM_001064.4	p21.1	AR
TLK2	NM_006852.6	q23.2	AD
TLR7	NM_016562.4	p22.2	XLR | XLD
TMCO1	NM_019026.6	q24.1	AR
TMEM106B	NM_001134232.2	p21.3	AD
TMEM127	NM_017849.4	q11.2	AD
TMEM147	NM_032635.4	q13.12	AR
TMEM270	NM_182504.4	q11.23
TMEM43	NM_024334.3	p25.1	AD
TMEM63C	NM_020431.4	q24.3	AR
TMEM67	NM_153704.6	q22.1	AR
TMLHE	NM_018196.4	q28	XLR | XL
TNFSF4	NM_003326.5	q25.1
TOGARAM1	NM_001308120.2	q21.2	AR
TONSL	NM_013432.5	q24.3	AR
TOPORS	NM_005802.5	p21.1	AD
TOR1A	NM_000113.3	q34.11	AD | AR
TP53	NM_000546.6	p13.1	AD | SMu
TRAF3IP1	NM_015650.4	q37.3	AR
TRAF7	NM_032271.3	p13.3	AD
TRANK1	NM_001329998.2	p22.2
TRAPPC11	NM_021942.6	q35.1	AR
TRAPPC9	NM_001160372.4	q24.3	AR
TREM2	NM_018965.4	p21.1	AR
TREX1	NM_033629.6	p21.31	AR | AD
TRIM32	NM_012210.4	q33.1	AR
TRIM37	NM_015294.6	q22	AR
TRIO	NM_007118.4	p15.2	AD
TRIP12	NM_001348323.3	q36.3	AD
TSC1	NM_000368.5	q34.13	AD
TSC2	NM_000548.5	p13.3	AD
TSPAN12	NM_012338.4	q31.31	AD | SD
TSPOAP1	NM_004758.4	q22	AR
TTC19	NM_017775.4	p12	AR
TTC37	NM_014639.4	q15	AR
TTC8	NM_144596.4	q31.3	AR
TTN	NM_001267550.2	q31.2	AR | AD
TTR	NM_000371.4	q12.1	AD
TUB	NM_177972.3	p15.4	AR
TULP1	NM_003322.6	p21.31	AR
TWNK	NM_021830.5	q24.31	AR | AD
UBAP2L	NM_014847.4	q21.3	AD
UBE3A	NM_130839.5	q11.2	AD
UBE3C	NM_014671.3	q36.3	AR
UBE4B	NM_001105562.3	p36.22
UBQLN2	NM_013444.4	p11.21	XL | XLD
UCHL1	NM_004181.5	p13	AR | AD
UCP3	NM_003356.4	q13.4
UFD1	NM_005659.7	q11.21
UNC13A	NM_001080421.3	p13.11
UPF3B	NM_080632.3	q24	XL | XLR
UQCRC1	NM_003365.3	p21.31	AD
USH1C	NM_153676.4	p15.1	AR
USH1G	NM_173477.5	q25.1	AR
USH2A	NM_206933.4	q41	AR
USP48	NM_032236.8	p36.12	AD
USP8	NM_005154.5	q21.2
VAPB	NM_004738.5	q13.32	AD
VCP	NM_007126.5	p13.3	AD
VHL	NM_000551.4	p25.3	AD | AR
VPS13A	NM_033305.3	q21.2	AR
VPS13B	NM_152564.5	q22.2	AR
VPS13C	NM_020821.3	q22.2	AR
VPS13D	NM_015378.4	p36.22	AR
VPS16	NM_022575.4	p13	AD | AR
VPS37D	NM_001077621.2	q11.23
VRK1	NM_003384.3	q32.2	AR
WAC	NM_016628.5	p12.1	AD
WARS2	NM_015836.4	p12	AR
WDPCP	NM_015910.7	p15	AR
WDR11	NM_018117.12	q26.12	AD | AR
WDR34	NM_052844.4	q34.11	AR
WDR45	NM_001029896.2	p11.23	XL | XLD
WDR48	NM_020839.4	p22.2
WFS1	NM_006005.3	p16.1	AD | AR
WHRN	NM_015404.4	q32	AR
WNT4	NM_030761.5	p36.12	AD | AR
WT1	NM_024426.6	p13	SMu | AD
XK	NM_021083.4	p21.1	XL
XRCC4	NM_003401.5	q14.2	AR | AD
XYLT1	NM_022166.4	p12.3	AR
YWHAG	NM_012479.4	q11.23	AD
YY1	NM_003403.5	q32.2	AD
YY1AP1	NM_139119.3	q22	AR
ZBTB20	NM_001348800.3	q13.31	AD
ZC4H2	NM_018684.4	q11.2	XL | XLD | XLR
ZFR	NM_016107.5	p13.3
ZIC2	NM_007129.5	q32.3	AD
ZMYM2	NM_197968.4	q12.11	AD
ZMYND11	NM_001370100.5	p15.3	AD
ZNF341	NM_001282933.2	q11.22	AR
ZNF365	NM_014951.3	q21.2
ZNF408	NM_024741.3	p11.2	AR | AD
ZNF462	NM_021224.6	q31.2	AD
ZNF513	NM_144631.6	p23.3	AR
ZNF711	NM_001330574.2	q21.1	XL | XLR
ZNRF3	NM_001206998.2	q12.1
ZPR1	NM_003904.5	q23.3	AR
